# Supplementary material for: Curcumin Enhances Fed-State Muscle Microvascular Perfusion but Not Leg Glucose Uptake in Older Adults
Source: Nutrients. 2022 Mar 21;14(6):1313. doi: 10.3390/nu14061313 (PMC8953570; doi:10.3390/nu14061313)
Supplement: Supplementary file 1 [file nutrients-14-01313-s001.zip]

Archive with 1 entries (1 files):
- nutrients-1608102-supplementary.pdf
